# Supplementary material for: Multi-Scale Attention-Guided Non-Local Network for HDR Image Reconstruction
Source: Sensors (Basel). 2022 Sep 17;22(18):7044. doi: 10.3390/s22187044 (PMC9503481; doi:10.3390/s22187044)
Supplement: Supplementary file 1 [file sensors-22-07044-s001.zip]

Archive with 1 entries (1 files):
- sensors-1852214-supplementary.pdf
